# Supplementary material for: Magnetic Nanocomposites of Coated Ferrites/MOF as Pesticide Adsorbents
Source: Molecules. 2022 Dec 21;28(1):39. doi: 10.3390/molecules28010039 (PMC9821965; doi:10.3390/molecules28010039)
Supplement: Supplementary file 1 [file molecules-28-00039-s001.zip]

Archive with 1 entries (1 files):
- molecules-2100349-supplementary.pdf
